# Supplementary material for: ﻿Afrotropical Dirrhopinae (Hymenoptera, Braconidae) with description of three new species
Source: Zookeys. 2025 Nov 12;1259:381–92. doi: 10.3897/zookeys.1259.172473 (PMC12631131; doi:10.3897/zookeys.1259.172473)
Supplement: XML Treatment for Dirrhope [file zookeys.1259.172473-treatment1.xml]

<!DOCTYPE tp:taxon-treatment
  PUBLIC "-//TaxonX//DTD Taxonomic Treatment Publishing DTD v0 20100105//EN" "tax-treatment-NSO.dtd">
<tp:taxon-treatment xmlns:tp="http://www.plazi.org/taxpub"><tp:treatment-meta><kwd-group><label>Taxon classification</label><kwd>
              <named-content content-type="kingdom">Animalia</named-content>
            </kwd><kwd>
              <named-content content-type="order">Hymenoptera</named-content>
            </kwd><kwd>
              <named-content content-type="family">Braconidae</named-content>
            </kwd></kwd-group><mixed-citation publication-type="journal"><person-group><name><surname>Zheng</surname><given-names>Beibei</given-names></name><name><surname>Xian</surname><given-names>Zeqiu</given-names></name><name><surname>Liu</surname><given-names>Zhen</given-names></name><name><surname>Polaszek</surname><given-names>Andrew</given-names></name></person-group><article-title>﻿Afrotropical <tp:taxon-name><tp:taxon-name-part taxon-name-part-type="subfamily">Dirrhopinae</tp:taxon-name-part></tp:taxon-name> (<tp:taxon-name><tp:taxon-name-part taxon-name-part-type="order">Hymenoptera</tp:taxon-name-part></tp:taxon-name>, <tp:taxon-name><tp:taxon-name-part taxon-name-part-type="family">Braconidae</tp:taxon-name-part></tp:taxon-name>) with description of three new species</article-title><source>Zookeys</source><day>12</day><month>11</month><year>2025</year><volume>1259</volume><fpage>381</fpage><lpage>392</lpage><pub-id pub-id-type="doi">10.3897/zookeys.1259.172473</pub-id></mixed-citation></tp:treatment-meta><tp:nomenclature><label>﻿Genus</label><tp:taxon-name><object-id xmlns:xlink="http://www.w3.org/1999/xlink" content-type="arpha" xlink:type="simple">B50BFEE7-EEC2-561F-927A-29E766EDA106</object-id>
            <tp:taxon-name-part taxon-name-part-type="genus" reg="Dirrhope">Dirrhope</tp:taxon-name-part>
          </tp:taxon-name><tp:taxon-authority>Foerster</tp:taxon-authority><tp:nomenclature-citation-list><tp:nomenclature-citation><tp:taxon-name>
                <tp:taxon-name-part taxon-name-part-type="genus" reg="Dirrhope">Dirrhope</tp:taxon-name-part>
              </tp:taxon-name><comment>Foerster, 1851: 39. Type species: <tp:taxon-name><tp:taxon-name-part taxon-name-part-type="genus" reg="Dirrhope">Dirrhope</tp:taxon-name-part> <tp:taxon-name-part taxon-name-part-type="species" reg="rufa">rufa</tp:taxon-name-part></tp:taxon-name> Foerster.</comment></tp:nomenclature-citation><tp:nomenclature-citation><tp:taxon-name>
                <tp:taxon-name-part taxon-name-part-type="genus" reg="Dirrhope">Dirrhope</tp:taxon-name-part>
              </tp:taxon-name><comment>Foerster: <xref ref-type="bibr" rid="B10">Muesebeck 1935</xref>: 173; <xref ref-type="bibr" rid="B15">Telenga 1955</xref>: 14; <xref ref-type="bibr" rid="B16">Tobias 1986</xref>: 459; <xref ref-type="bibr" rid="B4">Capek 1970</xref>: 870; <xref ref-type="bibr" rid="B14">Shenefelt 1973</xref>: 675; <xref ref-type="bibr" rid="B9">Marsh 1979</xref>: 256; <xref ref-type="bibr" rid="B2">Belokobylskij 1998</xref>: 547; <xref ref-type="bibr" rid="B21">Wu et al. 2000</xref>: 203; <xref ref-type="bibr" rid="B13">Ranjith et al. 2021</xref>: 251.</comment></tp:nomenclature-citation></tp:nomenclature-citation-list></tp:nomenclature><tp:treatment-sec sec-type="diagnosis" id="SECID0EYJAC"><title>Diagnosis.</title><p>Head and mesosoma rather robust, granulate or densely reticulate-rugose, metasoma comparatively weak; head transverse; occipital carina absent or incomplete; eye glabrous; frons concave laterally, distinctly protruding medially, with one longitudinal ridge-like carina extending to area between antennal sockets, sometimes to middle of face; antenna with 18–24 antennomeres, first flagellomere slightly longer than second; anterior tentorial pits relatively large; clypeus convex, protruding in lateral view; clypeal suture deep; malar suture present; maxillary palp with 6 palpomeres, third palpomere distinctly swollen; labial palp with 4 palpomeres; propleural lobe present; notauli usually incomplete, distinct basally; prepectal carina present; precoxal sulcus present but shallow; propodeum distinctly areolate and carinate; fore wing vein 1-R1 present; vein r-m of fore wing absent; vein 2-1A largely obsolescent; second submarginal and subdiscal cells open; veins 1-M and 1-SR+M arising from parastigma; vein m-cu antefurcal; vein cu-a distinctly postfurcal; and first tergite relatively slender, parallel-sided, spiracles situated behind middle of first tergite (see <xref ref-type="bibr" rid="B13">Ranjith et al. 2021</xref>).</p><sec sec-type="﻿Key to species of Dirrhope from the Afrotropical region" id="SECID0ECKAC"><title>﻿Key to species of <italic><tp:taxon-name><tp:taxon-name-part taxon-name-part-type="genus" reg="Dirrhope">Dirrhope</tp:taxon-name-part></tp:taxon-name></italic> from the Afrotropical region</title><table-wrap content-type="key" position="anchor" orientation="portrait"><table id="TID0E6EAC" rules="all"><tbody><tr><td rowspan="1" colspan="1">1</td><td rowspan="1" colspan="1">Propodeum with sublateral cells near areola (Fig. <xref ref-type="fig" rid="F1">1e</xref>); mesoscutum with punctures strongly confluent to strigose posteriorly (Fig. <xref ref-type="fig" rid="F1">1h</xref>); basal three to four flagellomeres white (Fig. <xref ref-type="fig" rid="F1">1d</xref>)</td><td rowspan="1" colspan="1">
                      <bold><italic><tp:taxon-name><tp:taxon-name-part taxon-name-part-type="genus" reg="Dirrhope">D.</tp:taxon-name-part> <tp:taxon-name-part taxon-name-part-type="species" reg="albobasalis">albobasalis</tp:taxon-name-part></tp:taxon-name></italic> Liu &amp; Polaszek, sp. nov.</bold>
                    </td></tr><tr><td rowspan="1" colspan="1">–</td><td rowspan="1" colspan="1">Propodeum without sublateral cells near areola (Figs <xref ref-type="fig" rid="F2">2i</xref>, <xref ref-type="fig" rid="F3">3g</xref>); mesoscutum not strigose posteriorly (Figs <xref ref-type="fig" rid="F2">2e</xref>, <xref ref-type="fig" rid="F3">3f</xref>); flagellomeres evenly yellow-brown (Figs <xref ref-type="fig" rid="F2">2d</xref>, <xref ref-type="fig" rid="F3">3b</xref>)</td><td rowspan="1" colspan="1">
                      <bold>2</bold>
                    </td></tr><tr><td rowspan="1" colspan="1">2</td><td rowspan="1" colspan="1">Antenna 18-merous (Fig. <xref ref-type="fig" rid="F2">2d</xref>); midlongitudinal carina 1.3 × length of its apical bifurcated carina on propodeum (Fig. <xref ref-type="fig" rid="F2">2i</xref>); notauli distinct at anterior declivity, absent posteriorly (Fig. <xref ref-type="fig" rid="F2">2e</xref>)</td><td rowspan="1" colspan="1">
                      <bold><italic><tp:taxon-name><tp:taxon-name-part taxon-name-part-type="genus" reg="Dirrhope">D.</tp:taxon-name-part> <tp:taxon-name-part taxon-name-part-type="species" reg="nixoni">nixoni</tp:taxon-name-part></tp:taxon-name></italic> Liu &amp; Polaszek, sp. nov.</bold>
                    </td></tr><tr><td rowspan="1" colspan="1">–</td><td rowspan="1" colspan="1">Antenna 19-merous (Fig. <xref ref-type="fig" rid="F3">3b</xref>); midlongitudinal carina 0.9 × length of its apical bifurcated carina on propodeum (Fig. <xref ref-type="fig" rid="F3">3g</xref>); notauli extending to scutellar sulcus (Fig. <xref ref-type="fig" rid="F3">3f</xref>)</td><td rowspan="1" colspan="1">
                      <bold><italic><tp:taxon-name><tp:taxon-name-part taxon-name-part-type="genus" reg="Dirrhope">D.</tp:taxon-name-part> <tp:taxon-name-part taxon-name-part-type="species" reg="ocellimacula">ocellimacula</tp:taxon-name-part></tp:taxon-name></italic> Liu &amp; Polaszek, sp. nov.</bold>
                    </td></tr></tbody></table></table-wrap><p>Note. Females of <italic><tp:taxon-name><tp:taxon-name-part taxon-name-part-type="genus" reg="Dirrhope">D.</tp:taxon-name-part> <tp:taxon-name-part taxon-name-part-type="species" reg="albobasalis">albobasalis</tp:taxon-name-part></tp:taxon-name></italic> Liu &amp; Polaszek, sp. nov. are unknown for this study.</p></sec></tp:treatment-sec><tp:treatment-sec><!--Section generated to contain objects referenced in tp:taxon-treatment.--><fig id="F1" position="float" orientation="portrait"><object-id xmlns:xlink="http://www.w3.org/1999/xlink" content-type="doi" xlink:type="simple">10.3897/zookeys.1259.172473.figure1</object-id><object-id xmlns:xlink="http://www.w3.org/1999/xlink" content-type="arpha" xlink:type="simple">1835579F-052A-581D-BB6F-30D551A595B1</object-id><label>Figure 1.</label><caption><p><italic><tp:taxon-name><tp:taxon-name-part taxon-name-part-type="genus" reg="Dirrhope">Dirrhope</tp:taxon-name-part> <tp:taxon-name-part taxon-name-part-type="species" reg="albobasalis">albobasalis</tp:taxon-name-part></tp:taxon-name></italic> Liu &amp; Polaszek, sp. nov., male. a. Habitus, lateral aspect; b. Head, dorsal aspect; c. Head, anterior aspect; d. Antenna; e. Propodeum; f. Head, mesosoma and metasoma, lateral aspect; g. Wings; h. Mesosoma, dorsal aspect; i. Metasoma, dorsal aspect.</p></caption><graphic xmlns:xlink="http://www.w3.org/1999/xlink" xlink:href="zookeys-1259-381_article-172473__-g001.jpg" position="float" orientation="portrait" xlink:type="simple" id="oo_1463150.jpg"><uri content-type="original_file" xlink:type="simple">https://binary.pensoft.net/fig/1463150</uri></graphic></fig><fig id="F2" position="float" orientation="portrait"><object-id xmlns:xlink="http://www.w3.org/1999/xlink" content-type="doi" xlink:type="simple">10.3897/zookeys.1259.172473.figure2</object-id><object-id xmlns:xlink="http://www.w3.org/1999/xlink" content-type="arpha" xlink:type="simple">E0BAF89F-E2BE-5724-B43F-04DFA37C690B</object-id><label>Figure 2.</label><caption><p><italic><tp:taxon-name><tp:taxon-name-part taxon-name-part-type="genus" reg="Dirrhope">Dirrhope</tp:taxon-name-part> <tp:taxon-name-part taxon-name-part-type="species" reg="nixoni">nixoni</tp:taxon-name-part></tp:taxon-name></italic> Liu &amp; Polaszek, sp. nov., female. a. Habitus, lateral aspect; b. Head dorsal aspect; c. Head, anterior aspect; d. Antenna; e. Mesosoma, dorsal aspect; f. Mesosoma, lateral aspect; g. Wings; h. Scutellum; i. Propodeum; j. Ovipositor sheath; k. Metasoma, dorsal aspect.</p></caption><graphic xmlns:xlink="http://www.w3.org/1999/xlink" xlink:href="zookeys-1259-381_article-172473__-g002.jpg" position="float" orientation="portrait" xlink:type="simple" id="oo_1463151.jpg"><uri content-type="original_file" xlink:type="simple">https://binary.pensoft.net/fig/1463151</uri></graphic></fig><fig id="F3" position="float" orientation="portrait"><object-id xmlns:xlink="http://www.w3.org/1999/xlink" content-type="doi" xlink:type="simple">10.3897/zookeys.1259.172473.figure3</object-id><object-id xmlns:xlink="http://www.w3.org/1999/xlink" content-type="arpha" xlink:type="simple">C798BE98-509A-57CE-9C1F-3A11E324C20E</object-id><label>Figure 3.</label><caption><p><italic><tp:taxon-name><tp:taxon-name-part taxon-name-part-type="genus" reg="Dirrhope">Dirrhope</tp:taxon-name-part> <tp:taxon-name-part taxon-name-part-type="species" reg="ocellimacula">ocellimacula</tp:taxon-name-part></tp:taxon-name></italic> Liu &amp; Polaszek, sp. nov., female. a. Habitus, lateral aspect; b. Antenna; c. Head, anterior aspect; d. Mesosoma, lateral aspect; e. Head, dorsal aspect; f. Mesosoma, dorsal aspect; g. Propodeum; h. Wings; i. Metasoma, dorsal aspect; j. Ovipositor sheath.</p></caption><graphic xmlns:xlink="http://www.w3.org/1999/xlink" xlink:href="zookeys-1259-381_article-172473__-g003.jpg" position="float" orientation="portrait" xlink:type="simple" id="oo_1463152.jpg"><uri content-type="original_file" xlink:type="simple">https://binary.pensoft.net/fig/1463152</uri></graphic></fig></tp:treatment-sec><ref-list><ref id="B10"><mixed-citation xmlns:xlink="http://www.w3.org/1999/xlink" xlink:type="simple"><person-group><name name-style="western"><surname>Muesebeck</surname><given-names>CFW</given-names></name></person-group> (<year>1935</year>) <article-title>On two little known genera of <tp:taxon-name><tp:taxon-name-part taxon-name-part-type="family">Braconidae</tp:taxon-name-part></tp:taxon-name> (<tp:taxon-name><tp:taxon-name-part taxon-name-part-type="order">Hymenoptera</tp:taxon-name-part></tp:taxon-name>).</article-title><source>Proceedings of the Entomological Society of Washington</source><volume>37</volume>: <fpage>173</fpage>–<lpage>177</lpage>.</mixed-citation></ref><ref id="B15"><mixed-citation xmlns:xlink="http://www.w3.org/1999/xlink" xlink:type="simple"><person-group><name name-style="western"><surname>Telenga</surname><given-names>NA</given-names></name></person-group> (<year>1955</year>) Fauna of the U.S.S.R. <tp:taxon-name><tp:taxon-name-part taxon-name-part-type="order">Hymenoptera</tp:taxon-name-part></tp:taxon-name>. <tp:taxon-name><tp:taxon-name-part taxon-name-part-type="family">Braconidae</tp:taxon-name-part></tp:taxon-name>: <tp:taxon-name><tp:taxon-name-part taxon-name-part-type="subfamily">Microgastrinae</tp:taxon-name-part></tp:taxon-name> and <tp:taxon-name><tp:taxon-name-part taxon-name-part-type="subfamily">Agathidinae</tp:taxon-name-part></tp:taxon-name>. Izvestiya Rossiiskoi Akademii Nauk. Seruya Geofraficheskaya 5: 4. [In Russian]</mixed-citation></ref><ref id="B16"><mixed-citation xmlns:xlink="http://www.w3.org/1999/xlink" xlink:type="simple"><person-group><name name-style="western"><surname>Tobias</surname><given-names>VI</given-names></name></person-group> (<year>1986</year>) Subfam. <tp:taxon-name><tp:taxon-name-part taxon-name-part-type="subfamily">Miracinae</tp:taxon-name-part></tp:taxon-name>. In: Medvedev GS (Ed.) Key to Insects of the European Part of the USSR. <tp:taxon-name><tp:taxon-name-part taxon-name-part-type="order">Hymenoptera</tp:taxon-name-part></tp:taxon-name>. Vol. III. Pt. 4. Nauka, Leningrad, 459 [In Russian].</mixed-citation></ref><ref id="B4"><mixed-citation xmlns:xlink="http://www.w3.org/1999/xlink" xlink:type="simple"><person-group><name name-style="western"><surname>Capek</surname><given-names>M</given-names></name></person-group> (<year>1970</year>) <article-title>A new classification of the <tp:taxon-name><tp:taxon-name-part taxon-name-part-type="family">Braconidae</tp:taxon-name-part></tp:taxon-name> (<tp:taxon-name><tp:taxon-name-part taxon-name-part-type="order">Hymenoptera</tp:taxon-name-part></tp:taxon-name>) based on the cephalic structure of the final instar larvae and biological evidence.</article-title><source>Canadian Entomologist</source><volume>102</volume>(<issue>7</issue>): <fpage>846</fpage>–<lpage>875</lpage>. <ext-link xlink:href="10.4039/Ent102846-7" ext-link-type="doi" xlink:type="simple">https://doi.org/10.4039/Ent102846-7</ext-link></mixed-citation></ref><ref id="B14"><mixed-citation xmlns:xlink="http://www.w3.org/1999/xlink" xlink:type="simple"><person-group><name name-style="western"><surname>Shenefelt</surname><given-names>RD</given-names></name></person-group> (<year>1973</year>) <tp:taxon-name><tp:taxon-name-part taxon-name-part-type="family">Braconidae</tp:taxon-name-part></tp:taxon-name> 5, <tp:taxon-name><tp:taxon-name-part taxon-name-part-type="subfamily">Microgastrinae</tp:taxon-name-part></tp:taxon-name> and <tp:taxon-name><tp:taxon-name-part taxon-name-part-type="subfamily">Ichneutinae</tp:taxon-name-part></tp:taxon-name>. In: van der Vecht J, Shenefelt RD (Eds) Hymenopterorum Catalogus, Part 9, 669–812.</mixed-citation></ref><ref id="B9"><mixed-citation xmlns:xlink="http://www.w3.org/1999/xlink" xlink:type="simple"><person-group><name name-style="western"><surname>Marsh</surname><given-names>PM</given-names></name></person-group> (<year>1979</year>) <article-title>Family <tp:taxon-name><tp:taxon-name-part taxon-name-part-type="family">Braconidae</tp:taxon-name-part></tp:taxon-name>.</article-title> In: <person-group><name name-style="western"><surname>Krombein</surname><given-names>KV</given-names></name><name name-style="western"><surname>Hurd</surname><given-names>PD</given-names></name><name name-style="western"><surname>Smith</surname><given-names>DR</given-names></name><name name-style="western"><surname>Burks</surname><given-names>BD</given-names></name></person-group> (<role>Eds</role>) <issue-title>Catalog of the Hymenoptera in America North of Mexico.</issue-title><source>Smithsonian Institution Press, Washington, D.C.</source>, <fpage>144</fpage>–<lpage>313</lpage>.</mixed-citation></ref><ref id="B2"><mixed-citation xmlns:xlink="http://www.w3.org/1999/xlink" xlink:type="simple"><person-group><name name-style="western"><surname>Belokobylskij</surname><given-names>SA</given-names></name></person-group> (<year>1998</year>) <article-title>Subfam. <tp:taxon-name><tp:taxon-name-part taxon-name-part-type="subfamily">Dirrhopinae</tp:taxon-name-part></tp:taxon-name>.</article-title> In: <person-group><name name-style="western"><surname>Lehr</surname><given-names>PA</given-names></name></person-group> (<role>Ed.</role>) <issue-title>Key to the Insects of the Russian Far East.</issue-title><source><tp:taxon-name><tp:taxon-name-part taxon-name-part-type="order">Neuropteroidea</tp:taxon-name-part></tp:taxon-name>, <tp:taxon-name><tp:taxon-name-part taxon-name-part-type="order">Mecoptera</tp:taxon-name-part></tp:taxon-name>, <tp:taxon-name><tp:taxon-name-part taxon-name-part-type="order">Hymenoptera</tp:taxon-name-part></tp:taxon-name>. Vol. IV. Pt. 3. Dal’nauka, Vladivostok</source>, <fpage>547</fpage>–<lpage>548</lpage>. [in Russian]</mixed-citation></ref><ref id="B21"><mixed-citation xmlns:xlink="http://www.w3.org/1999/xlink" xlink:type="simple"><person-group><name name-style="western"><surname>Wu</surname><given-names>ZS</given-names></name><name name-style="western"><surname>Chen</surname><given-names>JH</given-names></name><name name-style="western"><surname>Huang</surname><given-names>JC</given-names></name></person-group> (<year>2000</year>) <article-title>A new species of the genus <italic><tp:taxon-name><tp:taxon-name-part taxon-name-part-type="genus">Dirrhope</tp:taxon-name-part></tp:taxon-name></italic> (<tp:taxon-name><tp:taxon-name-part taxon-name-part-type="order">Hymenoptera</tp:taxon-name-part></tp:taxon-name>: <tp:taxon-name><tp:taxon-name-part taxon-name-part-type="family">Braconidae</tp:taxon-name-part></tp:taxon-name>) from China.</article-title><source>Entomologia Sinica</source><volume>7</volume>(<issue>3</issue>): <fpage>203</fpage>–<lpage>206</lpage>.</mixed-citation></ref><ref id="B13"><mixed-citation xmlns:xlink="http://www.w3.org/1999/xlink" xlink:type="simple"><person-group><name name-style="western"><surname>Ranjith</surname><given-names>AP</given-names></name><name name-style="western"><surname>Samartsev</surname><given-names>KG</given-names></name><name name-style="western"><surname>Nasser</surname><given-names>M</given-names></name></person-group> (<year>2021</year>) <article-title>Discovery of the braconid subfamily <tp:taxon-name><tp:taxon-name-part taxon-name-part-type="subfamily">Dirrhopinae</tp:taxon-name-part></tp:taxon-name> van Achterberg (<tp:taxon-name><tp:taxon-name-part taxon-name-part-type="order">Hymenoptera</tp:taxon-name-part></tp:taxon-name>: <tp:taxon-name><tp:taxon-name-part taxon-name-part-type="superfamily">Ichneumonoidea</tp:taxon-name-part></tp:taxon-name>) from the Indian subcontinent with the description of a new species from south India.</article-title><source>Zootaxa</source><volume>4908</volume>(<issue>2</issue>): <fpage>251</fpage>–<lpage>262</lpage>. <ext-link xlink:href="10.11646/zootaxa.4908.2.6" ext-link-type="doi" xlink:type="simple">https://doi.org/10.11646/zootaxa.4908.2.6</ext-link></mixed-citation></ref></ref-list></tp:taxon-treatment>
