# Supplementary material for: ﻿Afrotropical Dirrhopinae (Hymenoptera, Braconidae) with description of three new species
Source: Zookeys. 2025 Nov 12;1259:381–92. doi: 10.3897/zookeys.1259.172473 (PMC12631131; doi:10.3897/zookeys.1259.172473)
Supplement: XML Treatment for Dirrhope albobasalis [file zookeys.1259.172473-treatment2.xml]

<!DOCTYPE tp:taxon-treatment
  PUBLIC "-//TaxonX//DTD Taxonomic Treatment Publishing DTD v0 20100105//EN" "tax-treatment-NSO.dtd">
<tp:taxon-treatment xmlns:tp="http://www.plazi.org/taxpub"><tp:treatment-meta><kwd-group><label>Taxon classification</label><kwd>
              <named-content content-type="kingdom">Animalia</named-content>
            </kwd><kwd>
              <named-content content-type="order">Hymenoptera</named-content>
            </kwd><kwd>
              <named-content content-type="family">Braconidae</named-content>
            </kwd></kwd-group><mixed-citation publication-type="journal"><person-group><name><surname>Zheng</surname><given-names>Beibei</given-names></name><name><surname>Xian</surname><given-names>Zeqiu</given-names></name><name><surname>Liu</surname><given-names>Zhen</given-names></name><name><surname>Polaszek</surname><given-names>Andrew</given-names></name></person-group><article-title>﻿Afrotropical <tp:taxon-name><tp:taxon-name-part taxon-name-part-type="subfamily">Dirrhopinae</tp:taxon-name-part></tp:taxon-name> (<tp:taxon-name><tp:taxon-name-part taxon-name-part-type="order">Hymenoptera</tp:taxon-name-part></tp:taxon-name>, <tp:taxon-name><tp:taxon-name-part taxon-name-part-type="family">Braconidae</tp:taxon-name-part></tp:taxon-name>) with description of three new species</article-title><source>Zookeys</source><day>12</day><month>11</month><year>2025</year><volume>1259</volume><fpage>381</fpage><lpage>392</lpage><pub-id pub-id-type="doi">10.3897/zookeys.1259.172473</pub-id></mixed-citation></tp:treatment-meta><tp:nomenclature><label>﻿</label><tp:taxon-name><object-id xmlns:xlink="http://www.w3.org/1999/xlink" content-type="arpha" xlink:type="simple">2F3DFD1B-1A18-5600-9C5F-A57501111DBE</object-id>
            <tp:taxon-name-part taxon-name-part-type="genus" reg="Dirrhope">Dirrhope</tp:taxon-name-part>
            <tp:taxon-name-part taxon-name-part-type="species" reg="albobasalis">albobasalis</tp:taxon-name-part>
            <object-id xmlns:xlink="http://www.w3.org/1999/xlink" content-type="zoobank" xlink:type="simple">https://zoobank.org/911EB88C-3707-4C4B-B8F0-874C47D2FB6D</object-id>
          </tp:taxon-name><tp:taxon-authority>Liu &amp; Polaszek</tp:taxon-authority><tp:taxon-status xmlns:xlink="http://www.w3.org/1999/xlink" xlink:type="simple">sp. nov.</tp:taxon-status><xref ref-type="fig" rid="F1">Fig. 1</xref></tp:nomenclature><tp:treatment-sec sec-type="diagnosis" id="SECID0ELBAE"><title>Diagnosis.</title><p>Body length 1.7 mm, mesosoma brown, head yellow-brown to black on stemmaticum, and metasoma white to light brown (Fig. <xref ref-type="fig" rid="F1">1a</xref>); eyes (Fig. <xref ref-type="fig" rid="F1">1b</xref>) 1.3 × longer than temple in dorsal view; vertex and frons with numerous transverse curved carinae; temple weakly coarsely rugose, distinctly bulging behind eyes in dorsal view; <abbrev xmlns:xlink="http://www.w3.org/1999/xlink" xlink:title="postocellar line" id="ABBRID0EZBAE" xlink:type="simple">POL</abbrev>:<abbrev xmlns:xlink="http://www.w3.org/1999/xlink" xlink:title="ocellar diameter" id="ABBRID0E4BAE" xlink:type="simple">OD</abbrev>:<abbrev xmlns:xlink="http://www.w3.org/1999/xlink" xlink:title="ocular-ocellar line" id="ABBRID0EBCAE" xlink:type="simple">OOL</abbrev> = 1.4:1.0:2.9; median carina on face distinctly loop-shaped at end; face (Fig. <xref ref-type="fig" rid="F1">1c</xref>) weakly strigose mostly, 1.4 × wider than high; antenna (Fig. <xref ref-type="fig" rid="F1">1d</xref>) distinctly longer than body length, 20-merous, with penultimate flagellomere 1.4 × longer than wide, closely articulated; mesoscutum (Fig. <xref ref-type="fig" rid="F1">1h</xref>) with punctures confluent to strigose posteriorly, notauli distinct at anterior declivity, absent posteriorly; scutellar sulcus wide with ill-defined carinae inside; scutellar hind depressions large and oblong; propodeum (Fig. <xref ref-type="fig" rid="F1">1e</xref>) with midlongitudinal carina half the length of its apical bifurcated carina, sublateral cells present; mesopleuron (Fig. <xref ref-type="fig" rid="F1">1f</xref>) weakly rugulose medially and rugose above; pterostigma (Fig. <xref ref-type="fig" rid="F1">1g</xref>) 3.0 × as long as its maximum width; vein 1-R1 0.8 × length of pterostigma; vein r 0.6 × of maximum width of pterostigma, 0.5 × 2-SR; sclerotised part of 3-SR 0.7 × as long as r; vein m-cu 1.3 × as long as 2-SR+M; hind femur 2.8 × as long as its maximum width; inner spur of hind tibia half as long as hind basitarsus; <abbrev xmlns:xlink="http://www.w3.org/1999/xlink" xlink:title="1st tergite of metasoma" id="ABBRID0E4CAE" xlink:type="simple">T1</abbrev> narrow, smooth, hardly visible in dorsal view; <abbrev xmlns:xlink="http://www.w3.org/1999/xlink" xlink:title="2nd tergite of metasoma" id="ABBRID0EBDAE" xlink:type="simple">T2</abbrev> and following tergites weakly sclerotised, smooth (Fig. <xref ref-type="fig" rid="F1">1i</xref>).</p><fig id="F1" position="float" orientation="portrait"><object-id xmlns:xlink="http://www.w3.org/1999/xlink" content-type="doi" xlink:type="simple">10.3897/zookeys.1259.172473.figure1</object-id><object-id xmlns:xlink="http://www.w3.org/1999/xlink" content-type="arpha" xlink:type="simple">1835579F-052A-581D-BB6F-30D551A595B1</object-id><label>Figure 1.</label><caption><p><italic><tp:taxon-name><tp:taxon-name-part taxon-name-part-type="genus" reg="Dirrhope">Dirrhope</tp:taxon-name-part> <tp:taxon-name-part taxon-name-part-type="species" reg="albobasalis">albobasalis</tp:taxon-name-part></tp:taxon-name></italic> Liu &amp; Polaszek, sp. nov., male. a. Habitus, lateral aspect; b. Head, dorsal aspect; c. Head, anterior aspect; d. Antenna; e. Propodeum; f. Head, mesosoma and metasoma, lateral aspect; g. Wings; h. Mesosoma, dorsal aspect; i. Metasoma, dorsal aspect.</p></caption><graphic xmlns:xlink="http://www.w3.org/1999/xlink" xlink:href="zookeys-1259-381_article-172473__-g001.jpg" position="float" orientation="portrait" xlink:type="simple" id="oo_1463150.jpg"><uri content-type="original_file" xlink:type="simple">https://binary.pensoft.net/fig/1463150</uri></graphic></fig></tp:treatment-sec><tp:treatment-sec sec-type="description" id="SECID0EBEAE"><title>Description.</title><p><bold>Male.</bold> Body length 1.7 mm, fore wing length 1.4 mm (Fig. <xref ref-type="fig" rid="F1">1a</xref>).</p><p><bold><italic>Head</italic>.</bold> 1.9 × as wide as long, 1.1 × wider than mesoscutum. Eyes 1.3 × longer than temple in dorsal view (Fig. <xref ref-type="fig" rid="F1">1b</xref>). Vertex and frons slightly shiny with numerous transversely curved carinae. Temple weakly coarsely rugose, distinctly bulging behind eyes in dorsal view. Ocelli small, distance between fore and a hind ocellus 1.2 × longer than minor axis of a hind ocellus, <abbrev xmlns:xlink="http://www.w3.org/1999/xlink" xlink:title="postocellar line" id="ABBRID0EYEAE" xlink:type="simple">POL</abbrev>:<abbrev xmlns:xlink="http://www.w3.org/1999/xlink" xlink:title="ocellar diameter" id="ABBRID0E3EAE" xlink:type="simple">OD</abbrev>:<abbrev xmlns:xlink="http://www.w3.org/1999/xlink" xlink:title="ocular-ocellar line" id="ABBRID0EAFAE" xlink:type="simple">OOL</abbrev> = 1.4:1.0:2.9. Frons flat with a weak median carina passing between antenna sockets to middle of face, carina distinctly loop-shaped at end. Face (Fig. <xref ref-type="fig" rid="F1">1c</xref>) shiny, strigose, transverse, 1.4 × wider than high. Clypeus 1.8 × wider than medial length, weakly rugulose laterally. Length of malar space 0.8 × width of mandible. Antenna (Fig. <xref ref-type="fig" rid="F1">1d</xref>) distinctly longer than body length, 20-merous, with scape, pedicel and 1<sup>st</sup>, 2<sup>nd</sup>, penultimate and ultimate flagellomeres 1.8, 1.3, 2.3, 2.2, 1.4 and 1.9 × longer than wide, 1<sup>st</sup> indistinctly longer than 2<sup>nd</sup>, flagellomeres gradually shortened to penultimate flagellomere, closely articulated.</p><p><bold><italic>Mesosoma</italic>.</bold> Length:width:height = 1.4:1.0:1.0. Mesoscutum (Fig. <xref ref-type="fig" rid="F1">1h</xref>) shiny, with even punctures anteriorly which are confluent to strigose posteriorly, notauli distinct at anterior declivity, absent posteriorly. Scutellar sulcus wide with ill-defined carinae inside. Scutellum shiny, rugulose-punctate, hind depressions large and oblong, separated by a carina. Propodeum (Fig. <xref ref-type="fig" rid="F1">1e</xref>) less shiny, basally shallowly punctate with one midlongitudinal carina half the length of its apical bifurcated carina, a broad pentagonal areola present posteriorly, sublateral cells attached to areola anterior-laterally, remaining parts uneven. Mesopleuron (Fig. <xref ref-type="fig" rid="F1">1f</xref>) shiny, weakly rugulose medially and rugose above. Prepectal carina distinct.</p><p><bold><italic>Wings</italic>.</bold> Fore wing (Fig. <xref ref-type="fig" rid="F1">1g</xref>): pterostigma wide, 3.0 × as long as its maximum width; vein 1-R1 0.8 length of pterostigma; vein r arising from middle of pterostigma, 0.6 × of maximum width of pterostigma, 0.5 × 2-SR; sclerotised part of 3-SR 0.7 × as long as r; vein m-cu 1.3 × as long as 2-SR+M, 0.4 × 2-SR; vein 1-CU1 about as long as cu-a. Hind wing (Fig. <xref ref-type="fig" rid="F1">1g</xref>): vein M+CU:1-M:r-m = 3.1:2.0:1.0.</p><p><bold><italic>Legs</italic>.</bold> Hind femur 2.8 × as long as its maximum width. Hind tibia distinctly widened apically, its length 3.5 × maximum width, as long as hind femur. Inner spur of hind tibia half the length of hind basitarsus. Hind basitarsus 0.7 × as long as tarsomeres 2–5.</p><p><bold><italic>Metasoma</italic>.</bold> 0.8 × length of mesosoma. <abbrev xmlns:xlink="http://www.w3.org/1999/xlink" xlink:title="1st tergite of metasoma" id="ABBRID0EEHAE" xlink:type="simple">T1</abbrev> (Fig. <xref ref-type="fig" rid="F1">1i</xref>) narrow, smooth, hardly visible in dorsal view. <abbrev xmlns:xlink="http://www.w3.org/1999/xlink" xlink:title="2nd tergite of metasoma" id="ABBRID0EMHAE" xlink:type="simple">T2</abbrev> and following tergites distinctly desclerotised, smooth, suture between <abbrev xmlns:xlink="http://www.w3.org/1999/xlink" xlink:title="2nd tergite of metasoma" id="ABBRID0EQHAE" xlink:type="simple">T2</abbrev> and <abbrev xmlns:xlink="http://www.w3.org/1999/xlink" xlink:title="3rd tergite of metasoma" id="ABBRID0EUHAE" xlink:type="simple">T3</abbrev> indistinct. Hypopygium not exceeding apex of metasoma.</p><p><bold><italic>Colour</italic>.</bold> Mesosoma brown, head yellow-brown to slightly black on stemmaticum and metasoma white to light brown (Fig. <xref ref-type="fig" rid="F1">1a</xref>). Palpi and spurs white. Antenna brown except scape and pedicel yellow-brown, first three to four flagellomeres white. Legs pale yellow basally to brown on apical 2/3 of hind tibia and most part of tarsi. Wing membranes hyaline, fore wing with pterostigma brown, all veins pale brown.</p><p><bold>Female.</bold> Unknown.</p><p><bold>Host.</bold> Unknown.</p></tp:treatment-sec><tp:treatment-sec sec-type="material" id="SECID0ELIAE"><title>Material examined.</title><p><bold><italic>Holotype</italic></bold>: • 1♂, Madagascar, Tulear Berenty 12 km, NW Amboasary, JS Noyes, MC Day, 5–15.V.1983, B.M. 1983-201, No. NHMUK010639460.</p></tp:treatment-sec><tp:treatment-sec sec-type="distribution" id="SECID0EWIAE"><title>Distribution.</title><p>Madagascar.</p></tp:treatment-sec><tp:treatment-sec sec-type="etymology" id="SECID0E2IAE"><title>Etymology.</title><p>The specific name “<italic><tp:taxon-name><tp:taxon-name-part taxon-name-part-type="genus" reg="Dirrhope"/><tp:taxon-name-part taxon-name-part-type="species" reg="albobasalis">albobasalis</tp:taxon-name-part></tp:taxon-name></italic>” refers to the white basal three to four flagellomeres. Noun in apposition.</p></tp:treatment-sec><tp:treatment-sec sec-type="remarks" id="SECID0ELJAE"><title>Remarks.</title><p>This species is similar to <italic><tp:taxon-name><tp:taxon-name-part taxon-name-part-type="genus" reg="Dirrhope">D.</tp:taxon-name-part> <tp:taxon-name-part taxon-name-part-type="species" reg="rufa">rufa</tp:taxon-name-part></tp:taxon-name></italic> Foerster but differs in the following: penultimate flagellomere 1.4 × longer than wide (subcuboid to cubic in <italic><tp:taxon-name><tp:taxon-name-part taxon-name-part-type="genus" reg="Dirrhope">D.</tp:taxon-name-part> <tp:taxon-name-part taxon-name-part-type="species" reg="rufa">rufa</tp:taxon-name-part></tp:taxon-name></italic>); punctures on the mesoscutum confluent to strigose posteriorly (not confluent in <italic><tp:taxon-name><tp:taxon-name-part taxon-name-part-type="genus" reg="Dirrhope">D.</tp:taxon-name-part> <tp:taxon-name-part taxon-name-part-type="species" reg="rufa">rufa</tp:taxon-name-part></tp:taxon-name></italic>); and midlongitudinal carina half the length of its apical bifurcated carina on the propodeum (distinctly longer than its apical bifurcated carina in <italic><tp:taxon-name><tp:taxon-name-part taxon-name-part-type="genus" reg="Dirrhope">D.</tp:taxon-name-part> <tp:taxon-name-part taxon-name-part-type="species" reg="rufa">rufa</tp:taxon-name-part></tp:taxon-name></italic>).</p></tp:treatment-sec></tp:taxon-treatment>
