# Supplementary material for: ﻿Afrotropical Dirrhopinae (Hymenoptera, Braconidae) with description of three new species
Source: Zookeys. 2025 Nov 12;1259:381–92. doi: 10.3897/zookeys.1259.172473 (PMC12631131; doi:10.3897/zookeys.1259.172473)
Supplement: XML Treatment for Dirrhope nixoni [file zookeys.1259.172473-treatment3.xml]

<!DOCTYPE tp:taxon-treatment
  PUBLIC "-//TaxonX//DTD Taxonomic Treatment Publishing DTD v0 20100105//EN" "tax-treatment-NSO.dtd">
<tp:taxon-treatment xmlns:tp="http://www.plazi.org/taxpub"><tp:treatment-meta><kwd-group><label>Taxon classification</label><kwd>
              <named-content content-type="kingdom">Animalia</named-content>
            </kwd><kwd>
              <named-content content-type="order">Hymenoptera</named-content>
            </kwd><kwd>
              <named-content content-type="family">Braconidae</named-content>
            </kwd></kwd-group><mixed-citation publication-type="journal"><person-group><name><surname>Zheng</surname><given-names>Beibei</given-names></name><name><surname>Xian</surname><given-names>Zeqiu</given-names></name><name><surname>Liu</surname><given-names>Zhen</given-names></name><name><surname>Polaszek</surname><given-names>Andrew</given-names></name></person-group><article-title>﻿Afrotropical <tp:taxon-name><tp:taxon-name-part taxon-name-part-type="subfamily">Dirrhopinae</tp:taxon-name-part></tp:taxon-name> (<tp:taxon-name><tp:taxon-name-part taxon-name-part-type="order">Hymenoptera</tp:taxon-name-part></tp:taxon-name>, <tp:taxon-name><tp:taxon-name-part taxon-name-part-type="family">Braconidae</tp:taxon-name-part></tp:taxon-name>) with description of three new species</article-title><source>Zookeys</source><day>12</day><month>11</month><year>2025</year><volume>1259</volume><fpage>381</fpage><lpage>392</lpage><pub-id pub-id-type="doi">10.3897/zookeys.1259.172473</pub-id></mixed-citation></tp:treatment-meta><tp:nomenclature><label>﻿</label><tp:taxon-name><object-id xmlns:xlink="http://www.w3.org/1999/xlink" content-type="arpha" xlink:type="simple">0C8AE131-3A93-542B-8664-DE59CCFDC92E</object-id>
            <tp:taxon-name-part taxon-name-part-type="genus" reg="Dirrhope">Dirrhope</tp:taxon-name-part>
            <tp:taxon-name-part taxon-name-part-type="species" reg="nixoni">nixoni</tp:taxon-name-part>
            <object-id xmlns:xlink="http://www.w3.org/1999/xlink" content-type="zoobank" xlink:type="simple">https://zoobank.org/71A37E63-8130-4120-A955-4C358683F0A2</object-id>
          </tp:taxon-name><tp:taxon-authority>Liu &amp; Polaszek</tp:taxon-authority><tp:taxon-status xmlns:xlink="http://www.w3.org/1999/xlink" xlink:type="simple">sp. nov.</tp:taxon-status><xref ref-type="fig" rid="F2">Fig. 2</xref></tp:nomenclature><tp:treatment-sec sec-type="diagnosis" id="SECID0ELMAE"><title>Diagnosis.</title><p>Body length 1.6 mm, mostly light yellow-brown, except head brown, stemmaticum dark brown, <abbrev xmlns:xlink="http://www.w3.org/1999/xlink" xlink:title="1st tergite of metasoma" id="ABBRID0ERMAE" xlink:type="simple">T1</abbrev> yellow, and lateral part of <abbrev xmlns:xlink="http://www.w3.org/1999/xlink" xlink:title="1st tergite of metasoma" id="ABBRID0EVMAE" xlink:type="simple">T1</abbrev>–<abbrev xmlns:xlink="http://www.w3.org/1999/xlink" xlink:title="3rd tergite of metasoma" id="ABBRID0EZMAE" xlink:type="simple">T3</abbrev> white (Fig. <xref ref-type="fig" rid="F2">2a</xref>, <xref ref-type="fig" rid="F2">2k</xref>); eyes 3.0 × longer than temple in dorsal view (Fig. <xref ref-type="fig" rid="F2">2b</xref>); temple, vertex and frons slightly shiny with numerous strong curved carinae radiated from stemmaticum; temple slightly constricted behind eyes in dorsal view; <abbrev xmlns:xlink="http://www.w3.org/1999/xlink" xlink:title="postocellar line" id="ABBRID0EJNAE" xlink:type="simple">POL</abbrev>:<abbrev xmlns:xlink="http://www.w3.org/1999/xlink" xlink:title="ocellar diameter" id="ABBRID0ENNAE" xlink:type="simple">OD</abbrev>:<abbrev xmlns:xlink="http://www.w3.org/1999/xlink" xlink:title="ocular-ocellar line" id="ABBRID0ERNAE" xlink:type="simple">OOL</abbrev> = 1.3:1.0:3.9; face (Fig. <xref ref-type="fig" rid="F2">2c</xref>) strigose, 1.4 × wider than high; antenna (Fig. <xref ref-type="fig" rid="F2">2d</xref>) slightly shorter than body length, 18-merous, with penultimate flagellomere 1.2 × longer than wide, loosely articulated; mesoscutum (Fig. <xref ref-type="fig" rid="F2">2e</xref>) densely rugose-punctate all over, notauli distinct at anterior declivity, absent posteriorly; scutellum weakly rugulose-punctate anteriorly to nearly polished posteriorly, hind depressions large and ovoid, separated by a carina; propodeum (Fig. <xref ref-type="fig" rid="F2">2i</xref>) basally densely rugulose with midlongitudinal carina 1.3 × length of its apical bifurcated carina; mesopleuron (Fig. <xref ref-type="fig" rid="F2">2f</xref>) largely polished; pterostigma (Fig. <xref ref-type="fig" rid="F2">2g</xref>) 2.2 × as long as its maximum width; vein 1-R1 as long as length of pterostigma; vein r nearly half the length of maximum width of pterostigma, 0.4 × 2-SR; sclerotised part of 3-SR 4.8 × as long as r; vein m-cu 1.2 × as long as 2-SR+M; hind femur 3.8 × as long as its maximum width; inner spur of hind tibia 3/5 length of hind basitarsus; <abbrev xmlns:xlink="http://www.w3.org/1999/xlink" xlink:title="1st tergite of metasoma" id="ABBRID0ENOAE" xlink:type="simple">T1</abbrev> (Fig. <xref ref-type="fig" rid="F2">2k</xref>) 1.7 × longer than its maximum width; <abbrev xmlns:xlink="http://www.w3.org/1999/xlink" xlink:title="2nd tergite of metasoma" id="ABBRID0EVOAE" xlink:type="simple">T2</abbrev> subtriangular, uneven without punctation, suture between <abbrev xmlns:xlink="http://www.w3.org/1999/xlink" xlink:title="2nd tergite of metasoma" id="ABBRID0EZOAE" xlink:type="simple">T2</abbrev> and <abbrev xmlns:xlink="http://www.w3.org/1999/xlink" xlink:title="3rd tergite of metasoma" id="ABBRID0E4OAE" xlink:type="simple">T3</abbrev> indistinct; ovipositor sheath (Fig. <xref ref-type="fig" rid="F2">2j</xref>) attenuated apically, 0.3 × as long as hind basitarsus, with short and dense setae entirely.</p><fig id="F2" position="float" orientation="portrait"><object-id xmlns:xlink="http://www.w3.org/1999/xlink" content-type="doi" xlink:type="simple">10.3897/zookeys.1259.172473.figure2</object-id><object-id xmlns:xlink="http://www.w3.org/1999/xlink" content-type="arpha" xlink:type="simple">E0BAF89F-E2BE-5724-B43F-04DFA37C690B</object-id><label>Figure 2.</label><caption><p><italic><tp:taxon-name><tp:taxon-name-part taxon-name-part-type="genus" reg="Dirrhope">Dirrhope</tp:taxon-name-part> <tp:taxon-name-part taxon-name-part-type="species" reg="nixoni">nixoni</tp:taxon-name-part></tp:taxon-name></italic> Liu &amp; Polaszek, sp. nov., female. a. Habitus, lateral aspect; b. Head dorsal aspect; c. Head, anterior aspect; d. Antenna; e. Mesosoma, dorsal aspect; f. Mesosoma, lateral aspect; g. Wings; h. Scutellum; i. Propodeum; j. Ovipositor sheath; k. Metasoma, dorsal aspect.</p></caption><graphic xmlns:xlink="http://www.w3.org/1999/xlink" xlink:href="zookeys-1259-381_article-172473__-g002.jpg" position="float" orientation="portrait" xlink:type="simple" id="oo_1463151.jpg"><uri content-type="original_file" xlink:type="simple">https://binary.pensoft.net/fig/1463151</uri></graphic></fig></tp:treatment-sec><tp:treatment-sec sec-type="description" id="SECID0E4PAE"><title>Description.</title><p><bold>Female.</bold> Body length 1.6 mm, fore wing length 1.2 mm (Fig. <xref ref-type="fig" rid="F2">2a</xref>).</p><p><bold><italic>Head</italic>.</bold> 2.1 × as wide as long, 1.2 × wider than mesoscutum. Eyes 3.0 × longer than temple in dorsal view (Fig. <xref ref-type="fig" rid="F2">2b</xref>). Temple, vertex and frons slightly shiny with numerous strong curved carinae radiated from stemmaticum. Temple slightly constricted behind eyes in dorsal view. Ocelli small, distance between fore and a hind ocellus 1.3 × longer than minor axis of a hind ocellus, <abbrev xmlns:xlink="http://www.w3.org/1999/xlink" xlink:title="postocellar line" id="ABBRID0EUQAE" xlink:type="simple">POL</abbrev>:<abbrev xmlns:xlink="http://www.w3.org/1999/xlink" xlink:title="ocellar diameter" id="ABBRID0EYQAE" xlink:type="simple">OD</abbrev>:<abbrev xmlns:xlink="http://www.w3.org/1999/xlink" xlink:title="ocular-ocellar line" id="ABBRID0E3QAE" xlink:type="simple">OOL</abbrev> = 1.3:1.0:3.9. Frons flat with a median carina passing between antenna sockets to middle of face. Face (Fig. <xref ref-type="fig" rid="F2">2c</xref>) shiny, strigose, transverse, 1.4 × wider than high. Clypeus 2.0 × wider than medial length, transversely rugulose laterally. Length of malar space 1.2 × width of mandible. Antenna (Fig. <xref ref-type="fig" rid="F2">2d</xref>) slightly shorter than body length, 18-merous, with scape, pedicel and 1<sup>st</sup>, 2<sup>nd</sup>, penultimate and ultimate flagellomeres 2.3, 1.3, 2.1, 1.4, 1.2 and 1.3 × longer than wide, 1<sup>st</sup> 1.2 × longer than 2<sup>nd</sup>, flagellomeres gradually shortened to penultimate flagellomere, loosely articulated.</p><p><bold><italic>Mesosoma</italic>.</bold> Length:width:height = 1.4:1.0:1.0. Mesoscutum (Fig. <xref ref-type="fig" rid="F2">2e</xref>) shiny, densely rugose-punctate all over, notauli distinct at anterior declivity, absent posteriorly. Scutellar sulcus wide with sparse carinae inside. Scutellum shiny (Fig. <xref ref-type="fig" rid="F2">2h</xref>), weakly rugulose-punctate anteriorly to nearly polished posteriorly, hind depressions large and ovoid, separated by a carina. Propodeum (Fig. <xref ref-type="fig" rid="F2">2i</xref>) shiny, basally densely rugulose with one midlongitudinal carina 1.3 × length of its apical bifurcated carina, a broad pentagonal areola present posteriorly, remaining parts uneven. Mesopleuron (Fig. <xref ref-type="fig" rid="F2">2f</xref>) largely polished. Prepectal carina distinct.</p><p><bold><italic>Wings</italic>.</bold> Fore wing (Fig. <xref ref-type="fig" rid="F2">2g</xref>): pterostigma wide, 2.2 × as long as its maximum width; vein 1-R1 as long as length of pterostigma; vein r arising from middle of pterostigma, nearly half the length of maximum width of pterostigma, 0.4 × 2-SR; sclerotised part of 3-SR 4.8 × as long as r, 1.8 × 2-SR; vein m-cu 1.2 × as long as 2-SR+M, 0.4 × 2-SR; vein 1-CU1 0.8 × length of cu-a. Hind wing (Fig. <xref ref-type="fig" rid="F2">2g</xref>): vein M+CU:1-M:r-m = 2.5:1.7:1.0.</p><p><bold><italic>Legs</italic>.</bold> Hind femur 3.8 × as long as its maximum width. Hind tibia widened apically, its length 4.2 × maximum width, 1.1 × length of hind femur. Inner spur of hind tibia 3/5 length of hind basitarsus. Hind basitarsus 0.8 × as long as tarsomeres 2–5.</p><p><bold><italic>Metasoma</italic>.</bold> 0.8 × length of mesosoma. <abbrev xmlns:xlink="http://www.w3.org/1999/xlink" xlink:title="1st tergite of metasoma" id="ABBRID0EETAE" xlink:type="simple">T1</abbrev> (Fig. <xref ref-type="fig" rid="F2">2k</xref>) narrow, weakly rugulose, indistinctly broadened before constricted at apical 1/4, 1.7 × longer than its maximum width. <abbrev xmlns:xlink="http://www.w3.org/1999/xlink" xlink:title="2nd tergite of metasoma" id="ABBRID0EMTAE" xlink:type="simple">T2</abbrev> subtriangular, uneven without punctation, suture between <abbrev xmlns:xlink="http://www.w3.org/1999/xlink" xlink:title="2nd tergite of metasoma" id="ABBRID0EQTAE" xlink:type="simple">T2</abbrev> and <abbrev xmlns:xlink="http://www.w3.org/1999/xlink" xlink:title="3rd tergite of metasoma" id="ABBRID0EUTAE" xlink:type="simple">T3</abbrev> indistinct. Hypopygium not exceeding apex of metasoma. Ovipositor sheath (Fig. <xref ref-type="fig" rid="F2">2j</xref>) very short, attenuated apically, 0.3 × as long as hind basitarsus, with short and dense setae entirely.</p><p><bold><italic>Colour</italic>.</bold> Light yellow-brown, except head brown, stemmaticum dark brown, <abbrev xmlns:xlink="http://www.w3.org/1999/xlink" xlink:title="1st tergite of metasoma" id="ABBRID0EDUAE" xlink:type="simple">T1</abbrev> yellow, and lateral part of <abbrev xmlns:xlink="http://www.w3.org/1999/xlink" xlink:title="1st tergite of metasoma" id="ABBRID0EHUAE" xlink:type="simple">T1</abbrev>–<abbrev xmlns:xlink="http://www.w3.org/1999/xlink" xlink:title="3rd tergite of metasoma" id="ABBRID0ELUAE" xlink:type="simple">T3</abbrev> white (Fig. <xref ref-type="fig" rid="F2">2a, k</xref>). Palpi and spurs pale yellow. Antenna yellow-brown except scape and pedicel slightly darker. Ovipositor sheath brown. Legs yellow-brown. Wing membranes hyaline, fore wing with pterostigma brown, vein 1-M, r and 2-SR brown, other veins pale brown.</p><p><bold>Male.</bold> Unknown.</p><p><bold>Host.</bold> Unknown.</p></tp:treatment-sec><tp:treatment-sec sec-type="material" id="SECID0E2UAE"><title>Material examined.</title><p><bold><italic>Holotype</italic></bold>: • 1♀, South Africa, Port St. John, Pondoland, RE Turner, 15–31.VIII.1923, Brit. Mus 1923-493, det. <italic><tp:taxon-name><tp:taxon-name-part taxon-name-part-type="genus" reg="Dirrhope">Dirrhope</tp:taxon-name-part></tp:taxon-name></italic> sp. GEJ Nixon, 1963, No. NHMUK010639270. <bold><italic>Paratype</italic></bold>: • 1♀, same data except 6–25.II.1924, Brit. Mus 1924-136, No. NHMUK010639468.</p></tp:treatment-sec><tp:treatment-sec sec-type="distribution" id="SECID0EQVAE"><title>Distribution.</title><p>South Africa.</p></tp:treatment-sec><tp:treatment-sec sec-type="etymology" id="SECID0EVVAE"><title>Etymology.</title><p>The specific name “<italic><tp:taxon-name><tp:taxon-name-part taxon-name-part-type="genus" reg="Dirrhope"/><tp:taxon-name-part taxon-name-part-type="species" reg="nixoni">nixoni</tp:taxon-name-part></tp:taxon-name></italic>” is in memory of Dr Gilbert E.J. Nixon who recorded this genus from the Afrotropical region. Noun in the genitive case.</p></tp:treatment-sec><tp:treatment-sec sec-type="remarks" id="SECID0EFWAE"><title>Remarks.</title><p>This species is similar to <italic><tp:taxon-name><tp:taxon-name-part taxon-name-part-type="genus" reg="Dirrhope">D.</tp:taxon-name-part> <tp:taxon-name-part taxon-name-part-type="species" reg="ocellimacula">ocellimacula</tp:taxon-name-part></tp:taxon-name></italic> Liu &amp; Polaszek, sp. nov., but differs in the following: antenna 18-merous (19-merous in <italic><tp:taxon-name><tp:taxon-name-part taxon-name-part-type="genus" reg="Dirrhope">D.</tp:taxon-name-part> <tp:taxon-name-part taxon-name-part-type="species" reg="ocellimacula">ocellimacula</tp:taxon-name-part></tp:taxon-name></italic>); temple distinctly shorter and constricted behind the eyes in dorsal view (slightly shorter and slightly bulged in <italic><tp:taxon-name><tp:taxon-name-part taxon-name-part-type="genus" reg="Dirrhope">D.</tp:taxon-name-part> <tp:taxon-name-part taxon-name-part-type="species" reg="ocellimacula">ocellimacula</tp:taxon-name-part></tp:taxon-name></italic>); and midlongitudinal carina 1.3 × length of its apical bifurcated carina on the propodeum (0.9 × in <italic><tp:taxon-name><tp:taxon-name-part taxon-name-part-type="genus" reg="Dirrhope">D.</tp:taxon-name-part> <tp:taxon-name-part taxon-name-part-type="species" reg="ocellimacula">ocellimacula</tp:taxon-name-part></tp:taxon-name></italic>).</p></tp:treatment-sec></tp:taxon-treatment>
