# Supplementary material for: ﻿Afrotropical Dirrhopinae (Hymenoptera, Braconidae) with description of three new species
Source: Zookeys. 2025 Nov 12;1259:381–92. doi: 10.3897/zookeys.1259.172473 (PMC12631131; doi:10.3897/zookeys.1259.172473)
Supplement: XML Treatment for Dirrhope ocellimacula [file zookeys.1259.172473-treatment4.xml]

<!DOCTYPE tp:taxon-treatment
  PUBLIC "-//TaxonX//DTD Taxonomic Treatment Publishing DTD v0 20100105//EN" "tax-treatment-NSO.dtd">
<tp:taxon-treatment xmlns:tp="http://www.plazi.org/taxpub"><tp:treatment-meta><kwd-group><label>Taxon classification</label><kwd>
              <named-content content-type="kingdom">Animalia</named-content>
            </kwd><kwd>
              <named-content content-type="order">Hymenoptera</named-content>
            </kwd><kwd>
              <named-content content-type="family">Braconidae</named-content>
            </kwd></kwd-group><mixed-citation publication-type="journal"><person-group><name><surname>Zheng</surname><given-names>Beibei</given-names></name><name><surname>Xian</surname><given-names>Zeqiu</given-names></name><name><surname>Liu</surname><given-names>Zhen</given-names></name><name><surname>Polaszek</surname><given-names>Andrew</given-names></name></person-group><article-title>﻿Afrotropical <tp:taxon-name><tp:taxon-name-part taxon-name-part-type="subfamily">Dirrhopinae</tp:taxon-name-part></tp:taxon-name> (<tp:taxon-name><tp:taxon-name-part taxon-name-part-type="order">Hymenoptera</tp:taxon-name-part></tp:taxon-name>, <tp:taxon-name><tp:taxon-name-part taxon-name-part-type="family">Braconidae</tp:taxon-name-part></tp:taxon-name>) with description of three new species</article-title><source>Zookeys</source><day>12</day><month>11</month><year>2025</year><volume>1259</volume><fpage>381</fpage><lpage>392</lpage><pub-id pub-id-type="doi">10.3897/zookeys.1259.172473</pub-id></mixed-citation></tp:treatment-meta><tp:nomenclature><label>﻿</label><tp:taxon-name><object-id xmlns:xlink="http://www.w3.org/1999/xlink" content-type="arpha" xlink:type="simple">438B1454-A54B-5A54-BCA5-98F9DD1EC8FB</object-id>
            <tp:taxon-name-part taxon-name-part-type="genus" reg="Dirrhope">Dirrhope</tp:taxon-name-part>
            <tp:taxon-name-part taxon-name-part-type="species" reg="ocellimacula">ocellimacula</tp:taxon-name-part>
            <object-id xmlns:xlink="http://www.w3.org/1999/xlink" content-type="zoobank" xlink:type="simple">https://zoobank.org/F561A40E-5485-48A4-8068-D4C9A98C695E</object-id>
          </tp:taxon-name><tp:taxon-authority>Liu &amp; Polaszek</tp:taxon-authority><tp:taxon-status xmlns:xlink="http://www.w3.org/1999/xlink" xlink:type="simple">sp. nov.</tp:taxon-status><xref ref-type="fig" rid="F3">Fig. 3</xref></tp:nomenclature><tp:treatment-sec sec-type="diagnosis" id="SECID0EFZAE"><title>Diagnosis.</title><p>Body length 1.5 mm, light yellow-brown, except most of metasoma and stemmaticum dark brown to black (Fig. <xref ref-type="fig" rid="F3">3a, e, i</xref>); eyes 1.7 × longer than temple in dorsal view (Fig. <xref ref-type="fig" rid="F3">3e</xref>); temple, vertex and frons with strong curved carinae radiated from stemmaticum; temple slightly bulged behind eyes in dorsal view; <abbrev xmlns:xlink="http://www.w3.org/1999/xlink" xlink:title="postocellar line" id="ABBRID0ETZAE" xlink:type="simple">POL</abbrev>:<abbrev xmlns:xlink="http://www.w3.org/1999/xlink" xlink:title="ocellar diameter" id="ABBRID0EXZAE" xlink:type="simple">OD</abbrev>:<abbrev xmlns:xlink="http://www.w3.org/1999/xlink" xlink:title="ocular-ocellar line" id="ABBRID0E2ZAE" xlink:type="simple">OOL</abbrev> = 2.1:1.0:4.7; frons with a median carina passing between antenna sockets to less distinct in the half way of face; face (Fig. <xref ref-type="fig" rid="F3">3c</xref>) weakly strigose, 1.4 × wider than high; antenna (Fig. <xref ref-type="fig" rid="F3">3b</xref>) 19-merous, with penultimate flagellomere 1.4 × longer than wide; mesoscutum (Fig. <xref ref-type="fig" rid="F3">3f</xref>) with notauli obvious, extending to scutellar sulcus; scutellum weakly rugose-punctate; propodeum (Fig. <xref ref-type="fig" rid="F3">3g</xref>) basally slightly rugulose with one midlongitudinal carina 0.9 × length of its apical bifurcated carina; mesopleuron (Fig. <xref ref-type="fig" rid="F3">3d</xref>) largely longitudinally strigose medially; pterostigma (Fig. <xref ref-type="fig" rid="F3">3h</xref>) 2.1 × as long as its maximum width; vein 1-R1 0.8 length of pterostigma; vein r half the length of maximum width of pterostigma, 0.4 × 2-SR; sclerotised part of 3-SR 1.5 × as long as r; vein m-cu 1.9 × as long as 2-SR+M; hind femur 3.2 × as long as its maximum width; inner spur of hind tibia 3/5 length of hind basitarsus; <abbrev xmlns:xlink="http://www.w3.org/1999/xlink" xlink:title="1st tergite of metasoma" id="ABBRID0EX1AE" xlink:type="simple">T1</abbrev> 1.6 × longer than its maximum width; <abbrev xmlns:xlink="http://www.w3.org/1999/xlink" xlink:title="2nd tergite of metasoma" id="ABBRID0E21AE" xlink:type="simple">T2</abbrev> subtriangular, smooth with shallow punctures, suture between <abbrev xmlns:xlink="http://www.w3.org/1999/xlink" xlink:title="2nd tergite of metasoma" id="ABBRID0E61AE" xlink:type="simple">T2</abbrev> and <abbrev xmlns:xlink="http://www.w3.org/1999/xlink" xlink:title="3rd tergite of metasoma" id="ABBRID0ED2AE" xlink:type="simple">T3</abbrev> indistinct; ovipositor sheath (Fig. <xref ref-type="fig" rid="F3">3j</xref>) 0.3 × as long as hind basitarsus, attenuated apically.</p><fig id="F3" position="float" orientation="portrait"><object-id xmlns:xlink="http://www.w3.org/1999/xlink" content-type="doi" xlink:type="simple">10.3897/zookeys.1259.172473.figure3</object-id><object-id xmlns:xlink="http://www.w3.org/1999/xlink" content-type="arpha" xlink:type="simple">C798BE98-509A-57CE-9C1F-3A11E324C20E</object-id><label>Figure 3.</label><caption><p><italic><tp:taxon-name><tp:taxon-name-part taxon-name-part-type="genus" reg="Dirrhope">Dirrhope</tp:taxon-name-part> <tp:taxon-name-part taxon-name-part-type="species" reg="ocellimacula">ocellimacula</tp:taxon-name-part></tp:taxon-name></italic> Liu &amp; Polaszek, sp. nov., female. a. Habitus, lateral aspect; b. Antenna; c. Head, anterior aspect; d. Mesosoma, lateral aspect; e. Head, dorsal aspect; f. Mesosoma, dorsal aspect; g. Propodeum; h. Wings; i. Metasoma, dorsal aspect; j. Ovipositor sheath.</p></caption><graphic xmlns:xlink="http://www.w3.org/1999/xlink" xlink:href="zookeys-1259-381_article-172473__-g003.jpg" position="float" orientation="portrait" xlink:type="simple" id="oo_1463152.jpg"><uri content-type="original_file" xlink:type="simple">https://binary.pensoft.net/fig/1463152</uri></graphic></fig></tp:treatment-sec><tp:treatment-sec sec-type="description" id="SECID0ED3AE"><title>Description.</title><p><bold>Female.</bold> Body length 1.5 mm, fore wing length 1.3 mm (Fig. <xref ref-type="fig" rid="F3">3a</xref>).</p><p><bold><italic>Head</italic>.</bold> 1.9 × as wide as long, 1.2 × wider than mesoscutum. Eyes 1.7 × longer than temple in dorsal view (Fig. <xref ref-type="fig" rid="F3">3e</xref>). Temple, vertex and frons slightly shiny with numerous strong curved carinae radiated from stemmaticum. Temple slightly bulged behind eyes in dorsal view. Ocelli small, distance between fore and a hind ocellus 1.5 × longer than minor axis of a hind ocellus, <abbrev xmlns:xlink="http://www.w3.org/1999/xlink" xlink:title="postocellar line" id="ABBRID0E13AE" xlink:type="simple">POL</abbrev>:<abbrev xmlns:xlink="http://www.w3.org/1999/xlink" xlink:title="ocellar diameter" id="ABBRID0E53AE" xlink:type="simple">OD</abbrev>:<abbrev xmlns:xlink="http://www.w3.org/1999/xlink" xlink:title="ocular-ocellar line" id="ABBRID0EC4AE" xlink:type="simple">OOL</abbrev> = 2.1:1.0:4.7. Frons flat with a median carina passing between antenna sockets to less distinct in the half way of face. Face (Fig. <xref ref-type="fig" rid="F3">3c</xref>) shiny, weakly strigose, transverse, 1.4 × wider than high. Clypeus 1.8 × wider than medial length, rugulose. Length of malar space nearly as long as width of mandible. Antenna (Fig. <xref ref-type="fig" rid="F3">3b</xref>) indistinctly longer than body length, 19-merous, with scape, pedicel and 1<sup>st</sup>, 2<sup>nd</sup>, penultimate and ultimate flagellomeres 2.0, 1.4, 1.9, 1.8, 1.4 and 1.5 × longer than wide, 1<sup>st</sup> 1.2 × longer than 2<sup>nd</sup>, flagellomeres gradually shortened to penultimate flagellomere, loosely articulated.</p><p><bold><italic>Mesosoma</italic>.</bold> Length:width:height = 1.8:1.0:1.3. Mesoscutum (Fig. <xref ref-type="fig" rid="F3">3f</xref>) shiny, rugose-punctate all over, notauli obvious, extending to scutellar sulcus. Scutellar sulcus wide with sparse carinae inside. Scutellum shiny, weakly rugose-punctate especially anteriorly and laterally, hind depressions large and oblong, separated by a carina. Propodeum (Fig. <xref ref-type="fig" rid="F3">3g</xref>) shiny, basally slightly rugulose with one midlongitudinal carina 0.9 × length of its apical bifurcated carina, a broad pentagonal areola present posteriorly, remaining parts smooth. Mesopleuron (Fig. <xref ref-type="fig" rid="F3">3d</xref>) largely longitudinally strigose medially. Prepectal carina distinct.</p><p><bold><italic>Wings</italic>.</bold> Fore wing (Fig. <xref ref-type="fig" rid="F3">3h</xref>): pterostigma wide, 2.1 × as long as its maximum width; vein 1-R1 0.8 length of pterostigma; vein r arising from middle of pterostigma, half the length of maximum width of pterostigma, 0.4 × 2-SR; sclerotised part of 3-SR 1.5 × as long as r; vein m-cu 1.9 × as long as 2-SR+M, 0.4 × 2-SR; vein 1-CU1 1.3 × length of cu-a. Hind wing (Fig. <xref ref-type="fig" rid="F3">3h</xref>): vein M+CU:1-M:r-m = 2.3:1.4:1.0.</p><p><bold><italic>Legs</italic>.</bold> Hind femur 3.2 × as long as its maximum width. Hind tibia strongly widened apically, its length 4.1 × maximum width, 1.1 × length of hind femur. Inner spur of hind tibia 3/5 length of hind basitarsus. Hind basitarsus 0.9 × as long as tarsomeres 2–5.</p><p><bold><italic>Metasoma</italic>.</bold> 0.8 × length of mesosoma. <abbrev xmlns:xlink="http://www.w3.org/1999/xlink" xlink:title="1st tergite of metasoma" id="ABBRID0EG6AE" xlink:type="simple">T1</abbrev> (Fig. <xref ref-type="fig" rid="F3">3i</xref>) narrow, weakly rugulose, indistinctly broadened before constricted at apical 1/4, 1.6 × longer than its maximum width. <abbrev xmlns:xlink="http://www.w3.org/1999/xlink" xlink:title="2nd tergite of metasoma" id="ABBRID0EO6AE" xlink:type="simple">T2</abbrev> subtriangular, smooth with shallow punctures, suture between <abbrev xmlns:xlink="http://www.w3.org/1999/xlink" xlink:title="2nd tergite of metasoma" id="ABBRID0ES6AE" xlink:type="simple">T2</abbrev> and <abbrev xmlns:xlink="http://www.w3.org/1999/xlink" xlink:title="3rd tergite of metasoma" id="ABBRID0EW6AE" xlink:type="simple">T3</abbrev> indistinct. Hypopygium not exceeding apex of metasoma. Ovipositor sheath (Fig. <xref ref-type="fig" rid="F3">3j</xref>) very short, attenuated apically, 0.3 × as long as hind basitarsus, with long and sparse setae apically.</p><p><bold><italic>Colour</italic>.</bold> Light yellow-brown, except most of metasoma dark brown to black and stemmaticum dark brown with two black maculae behind hind ocelli (Fig. <xref ref-type="fig" rid="F3">3a, e, i</xref>). Palpi and spurs pale yellow. Antenna dark brown except scape and pedicel yellow-brown. Ovipositor sheath black-brown. Legs yellow. Wing membranes hyaline, fore wing with pterostigma dark brown, vein 1-M, r, 2-SR, 1-CU1 and cu-a dark brown, other veins brown to pale brown.</p><p><bold>Male.</bold> Unknown.</p><p><bold>Host.</bold> Unknown.</p></tp:treatment-sec><tp:treatment-sec sec-type="material" id="SECID0ESAAG"><title>Material examined.</title><p><bold><italic>Holotype</italic></bold>: • 1♀, South Africa, Cape Province, Mossel Bay, RE Turner, V.1921, Brit. Mus 1921-248, det. <italic><tp:taxon-name><tp:taxon-name-part taxon-name-part-type="genus" reg="Dirrhope">Dirrhope</tp:taxon-name-part></tp:taxon-name></italic> sp. GEJ Nixon, 1963, No. NHMUK010639399.</p></tp:treatment-sec><tp:treatment-sec sec-type="distribution" id="SECID0EEBAG"><title>Distribution.</title><p>South Africa.</p></tp:treatment-sec><tp:treatment-sec sec-type="etymology" id="SECID0EJBAG"><title>Etymology.</title><p>The specific name “<italic><tp:taxon-name><tp:taxon-name-part taxon-name-part-type="genus" reg="Dirrhope"/><tp:taxon-name-part taxon-name-part-type="species" reg="ocellimacula">ocellimacula</tp:taxon-name-part></tp:taxon-name></italic>” refers to the black maculae behind the hind ocelli. Noun in apposition.</p></tp:treatment-sec><tp:treatment-sec sec-type="remarks" id="SECID0EZBAG"><title>Remarks.</title><p>This species is similar to <italic><tp:taxon-name><tp:taxon-name-part taxon-name-part-type="genus" reg="Dirrhope">D.</tp:taxon-name-part> <tp:taxon-name-part taxon-name-part-type="species" reg="indica">indica</tp:taxon-name-part></tp:taxon-name></italic> Ranjith in having no sublateral cells near the areola on the propodeum and with a distinct midlongitudinal carina on the face, but differs in the following: notauli completely extending to the scutellar sulcus (notauli absent posteriorly in <italic><tp:taxon-name><tp:taxon-name-part taxon-name-part-type="genus" reg="Dirrhope">D.</tp:taxon-name-part> <tp:taxon-name-part taxon-name-part-type="species" reg="indica">indica</tp:taxon-name-part></tp:taxon-name></italic>); mesopleuron largely longitudinally strigose medially (largely polished in <italic><tp:taxon-name><tp:taxon-name-part taxon-name-part-type="genus" reg="Dirrhope">D.</tp:taxon-name-part> <tp:taxon-name-part taxon-name-part-type="species" reg="indica">indica</tp:taxon-name-part></tp:taxon-name></italic>); and the propodeum with the midlongitudinal carina 0.9 × its apical bifurcated carina (1.2 × longer in <italic><tp:taxon-name><tp:taxon-name-part taxon-name-part-type="genus" reg="Dirrhope">D.</tp:taxon-name-part> <tp:taxon-name-part taxon-name-part-type="species" reg="indica">indica</tp:taxon-name-part></tp:taxon-name></italic>).</p></tp:treatment-sec></tp:taxon-treatment>
